# Supplementary material for: Development and validation of the VAE-NT index: a novel biomechanical parameter for distinguishing subclinical corneal abnormalities
Source: Front Bioeng Biotechnol. 2025 Jul 16;13:1598546. doi: 10.3389/fbioe.2025.1598546 (PMC12308140; doi:10.3389/fbioe.2025.1598546)
Supplement: Supplementary file 1 [file DataSheet1.zip]

Archive with 11 entries (10 files):
- Supplementary files/
- Supplementary files/Supplementary table 3.docx
- __MACOSX/Supplementary files/._Supplementary table 3.docx
- Supplementary files/Supplementary Table 2.docx
- __MACOSX/Supplementary files/._Supplementary Table 2.docx
- Supplementary files/Supplementary Table 1.xlsx
- __MACOSX/Supplementary files/._Supplementary Table 1.xlsx
- Supplementary files/Supplementary table 5.docx
- __MACOSX/Supplementary files/._Supplementary table 5.docx
- Supplementary files/Supplementary table 4.docx
- __MACOSX/Supplementary files/._Supplementary table 4.docx
