# Supplementary material for: Development and validation of the VAE-NT index: a novel biomechanical parameter for distinguishing subclinical corneal abnormalities
Source: Front Bioeng Biotechnol. 2025 Jul 16;13:1598546. doi: 10.3389/fbioe.2025.1598546 (PMC12308140; doi:10.3389/fbioe.2025.1598546)
Supplement: Supplementary file 1 [file DataSheet1.zip › Supplementary files/Supplementary Table 1.xlsx]

## Sheet: Sheet1
Supplementary table 1. Explanation of included Corvis ST parameters
Parameters	Full name	Explanation
A1 dArc Length [mm]	A1 dArc Length	Delta arc length at the first applanation
A1 Deflection Amp. [mm]	A1 Deflection Amplitude	Deflection Amplitude deflection amplitude at the first applanation
A1 Deflection Area [mm²]	A1 Deflection Area	Deflection area at the first applanation
A1 Deflection Length [mm]	A1 Deflection Length	Deflection length at the first applanation
A1 Deflection Velocity [m/s]	A1 DeflectionVelocity	Velocity of the deflection movement at the time of applanation 1 in meter/second. (Deflection describes the movement of the corneal apex compensated for the whole eye movement so that only corneal movement is considered)
A1 Deformation Amp. [mm]	A1 Deformation Amplitude	Deformationtion amplitude at the first applanation
A1 Time [ms]	First applanation time	Time from the initiation of the air puff until the first applanation
A1 Velocity [m/s]	A1 Velocity	Corneal velocity at the first applanation
ARTh	Ambrosio relational thickness to the horizontal profile	Ambrosio relational thickness to the horizontal profile
CBI	Corvis biomechanical index	Corvis biomechanical index
cCBI	the Corvis Biomechanical Index for Chinese populations	An optimized version of the CBI for Chinese populations (cCBI)
DA Ratio Max (1mm)	Deformation amplitude ratio (1 mm)	The maximum value of the ratio between deformation amplitude at the apex 1 mm from central cornea
DA Ratio Max (2mm)	Deformation amplitude ratio (2 mm)	The maximum value of the ratio between deformation amplitude at the apex 2 mm from central cornea
dArcLengthMax [mm]	dArcLengthMax	Max delta arc length
Deflection Amp Max [ms]	Deflection Amp Max	Time of the maximum deflection amplitude
Deflection Amp. Max [mm]	Deflection Amplitude Max Length	Max Length at deflection amplitude
Deformation Amp. Max [mm]	Deformation amplitude Max	Max length at deformation amplitude
HC dArc Length [mm]	Highest concavity dArc	Length Delta arc length at the maximum deformation
HC Deflection Amp. [mm]	Highest concavity Deflection Amplitude	Deflection Amplitude deflection amplitude at the maximum deformation
HC Deflection Area [mm²]	Highest concavity Deflection Area	Deflection area at the maximum deformation
HC Deflection Length [mm]	Highest concavity Deflection Length	Deflection length at maximum deformation
HC Deformation Amp. [mm]	Highest concavity Deformation Amplitude	Deformation amplitude at the maximum deformation
HC Time [ms]	Highest concavity time	Time from the start until highest concavity of the cornea is reached
Integrated Radius [mm]	Integrated Radius	the area under the radius of the inversed curvature during the concave phase
Max InverseRadius [mm^-1]	Max Inverse Radius	The maximum value of radius of curvature during concave phase of the deformation
PachySlope [µm]	Pachy Slope	Pachy Slope
Peak Dist. [mm]	Peak distance	Distance of the two surrounding “knees” at highest concavit
Radius [mm]	Radius	Radius of curvature at the time of highest concavity
SP A1	Stiffness parameter at applanation 1	Resultant pressure divided by deflection at the first applanation, and the force between the external air pressure and IOP were balance at that time.SP-A1 was calculated by (AP1adj−bIOP)/δA1, where AP1adj is the adjusted air pressure at the time of first applanation, bIOP is biomechanically corrected intraocular pressure , and δA1 is the deflection at first applanation.
SP HC	Stiffness parameter at highest concavity	SP-HC was calculated by (AP1adj−bIOP)/(δHC−δA1), where δHC is the maximum deflection near the highest concavity.
SSI	The stress-strain index	The stress-strain index
SSI2	SSI version 2	Enhanced stress-strain index
